# Supplementary material for: From Consultation to Collaboration: A Patient-Centered Approach to Shingles Pain and Postherpetic Neuralgia Management
Source: J Pers Med. 2025 May 8;15(5):191. doi: 10.3390/jpm15050191 (PMC12112963; doi:10.3390/jpm15050191)
Supplement: Supplementary file 1 [file jpm-15-00191-s001.zip]

Archive with 2 entries (2 files):
- jpm-3551056-Supplementary Material S1_English.pdf
- jpm-3551056-Supplementary Material S2_English.pdf
